# Supplementary material for: Caregiving for dementia: trends pre-post onset and predictive factors of family caregiving (2002–2018)
Source: Health Aff Sch. 2024 Feb 16;2(3):qxae020. doi: 10.1093/haschl/qxae020 (PMC10986258; doi:10.1093/haschl/qxae020)
Supplement: qxae020_Supplementary_Data [file qxae020_supplementary_data.zip]

Archive with 2 entries (2 files):
- AuthorDisclousure.docx
- Full Appendix_revision_clean.pdf
